# Supplementary material for: A Conceptual Disease Cycle Model to Link the Size of Past and Future Epidemics
Source: Ecol Evol. 2025 Jul 28;15(8):e71868. doi: 10.1002/ece3.71868 (PMC12304088; doi:10.1002/ece3.71868)
Supplement: Supplementary file 1 — Data S1: ece371868‐sup‐0001‐Supinfo.xlsx. [file ECE3-15-e71868-s001.xlsx]

## Sheet: Sheet1
		Host genotype								Host genotype
		1	2	3	4	5				1	2	3	4	5
Parasite genotype	1							Parasite genotype	1
	2								2
	3								3
	4								4
	5								5
